# Supplementary material for: Does the use of higher versus lower oxygen concentration improve neurodevelopmental outcomes at 18–24 months in very low birthweight infants?
Source: Trials. 2024 Apr 4;25:237. doi: 10.1186/s13063-024-08080-2 (PMC10996184; doi:10.1186/s13063-024-08080-2)
Supplement: Supplementary file 1 — Supplementary Material 1. [file 13063_2024_8080_MOESM1_ESM.zip]

Archive with 3 entries (3 files):
- HILO CRF completeR2.pdf
- HiLoTrial REDCap CRF Jan-24R2.pdf
- View Protocol Section NCT03825835R2.pdf
